# Supplementary material for: Glutaredoxin regulation of primary root growth is associated with early drought stress tolerance in pearl millet
Source: eLife. 2024 Jan 31;12:RP86169. doi: 10.7554/eLife.86169 (PMC10945517; doi:10.7554/eLife.86169)
Supplement: Supplementary file 1. [file elife-86169-supp1.zip]

Archive with 10 entries (10 files):
- Table S1.pdf
- __MACOSX/._Table S1.pdf
- Table S2.pdf
- __MACOSX/._Table S2.pdf
- Table S3.pdf
- __MACOSX/._Table S3.pdf
- Table S4.pdf
- __MACOSX/._Table S4.pdf
- Table S5.pdf
- __MACOSX/._Table S5.pdf
